# Supplementary material for: Reverse Magnetization Behavior Investigation of Mn-Al-C-(α-Fe) Nanocomposite Alloys with Different α-Fe Content Using First-Order Reversal Curves Analysis
Source: Nanomaterials (Basel). 2022 Sep 22;12(19):3303. doi: 10.3390/nano12193303 (PMC9565730; doi:10.3390/nano12193303)
Supplement: Supplementary file 1 [file nanomaterials-12-03303-s001.zip]

Archive with 1 entries (1 files):
- nanomaterials-1900577-supplementary.pdf
